# Supplementary material for: A Deficiency of the Psychiatric Risk Gene DLG2/PSD-93 Causes Excitatory Synaptic Deficits in the Dorsolateral Striatum
Source: Front Mol Neurosci. 2022 Jul 28;15:938590. doi: 10.3389/fnmol.2022.938590 (PMC9370999; doi:10.3389/fnmol.2022.938590)
Supplement: Supplementary file 2 [file Table_1.xlsx]

## Sheet: Table S1
Table S1. Statistics used for experiments
WT, wild-type; KO, knock-out
Figure		Meausures	Parameter (Unit)	Comparison			Descriptive Statistics	Statistical Analysis					Normality test p values	Notes
				Variables 1	Variables 2	n (animals)	MEAN ± SEM	Normality	Statistical Test	Significance
1	C	Input/output	fEPSP amplitude (mV)	0.05	WT	WT = 15 (3) KO = 15 (3)	0.1116	Not applicable	Repeated measures of two-way ANOVA	Interaction F(12, 336) = 2.423, P = 0.0050; ** Genotype F(1, 28) = 6.086, P = 0.0200; * Intensitiy F(12, 336) = 184.3, P < 0.0001; ****		>0.9999; ns	Not applicable	Post-hoc Sidak's multiple comparison test was performed, warranted by the presence of a significant interaction effect.
					KO		0.06541
				0.1	WT		0.1536					>0.9999; ns
					KO		0.07823
				0.15	WT		0.2252					0.9995; ns
					KO		0.1345
				0.2	WT		0.3923					0.7441; ns
					KO		0.1984
				0.25	WT		0.5557					0.2738; ns
					KO		0.2901
				0.3	WT		0.7044					0.135; ns
					KO		0.4046
				0.4	WT		0.8689					0.2072; ns
					KO		0.5891
				0.5	WT		1.045					0.1065; ns
					KO		0.7347
				0.6	WT		10174					0.1315; ns
					KO		0.8734
				0.7	WT		1.266					0.1636; ns
					KO		0.9752
				0.8	WT		1.353					0.0962; ns
					KO		1.038
				0.9	WT		1.439					0.0501; ns
					KO		1.098
				1	WT		1.47					0.0544; ns
					KO		1.133
	E	Paired-pulse ratio	PPR (EPSC2/EPSC1)	25	WT	WT = 15 (3) KO = 15 (3)	1.43	Not applicable	Repeated measures of two-way ANOVA	Interaction F(5, 140) = 3.334, P = 0.0071 ; ** Genotype F(1, 28) = 3.607, P = 0.0679; ns Interval F(2.154, 60.32) = 18.84, P < 0.0001; ****		0.0679; ns	Not applicable	Post-hoc Sidak's multiple comparison test was performed, warranted by the presence of a significant interaction effect.
					KO		1.084
				50	WT		1.362					0.5964; ns
					KO		1.137
				75	WT		1.371					0.3626; ns
					KO		1.096
				100	WT		1.319					0.4840; ns
					KO		1.116
				200	WT		1.047					0.9354; ns
					KO		0.9726
				300	WT		0.9098					>0.9999; ns
					KO		0.9013
	F	Paired-pulse ratio	PPR at 25 ms	WT		WT = 15 (3) KO = 15 (3)	1.430 ± 0.1033	O	Student's t-test	t(28) = 2.718	Two-tailed	P = 0.0111; *	Yes; P = 0.7583; ns
				KO			1.084 ± 0.0744						Yes; P = 0.2773; ns
	H	mEPSC	Frequency (Hz)	WT		WT = 15 (3) KO = 19 (4)	2.428 ± 0.2705	O	Student's t-test	t(32) = 3.255	Two-tailed	P = 0.0027; **	Yes; P = 0.1805; ns
				KO			1.365 ± 0.1968						Yes; P = 0.0586; ns
	I		Anplitude (pA)	WT			19.86 ± 1.113	X	Mann-Whitney U test	U = 139	Two-tailed	P = 0.9183; ns	No; P = 0.0282; *
				KO			19.66 ± 0.6658						Yes; P = 0.8510; ns
2	B	Electron microscopy	Number of PSD/1000um2	WT		WT = 3 KO = 3	259.7 ± 7.619	Not applicable	Student's t-test	t(4) = 7.709	Two-tailed	P = 0.0015; **	Not applicable	Owing to too small sample sizes (n's=3), no normality test was applied. Note that 32 EM pictures per animal, total 192 micrographs were used.
				KO			188.8 ± 5.161
	C		Length of PSD (um)	WT			0.2617 ± 0.0058		Student's t-test	t(4) = 0.000	Two-tailed	P > 0.9999; ns
				KO			0.2617 ± 0.0041
	D		Thickness of PSD (um)	WT			0.0137 ± 0.0003		Student's t-test	t(4) = 1.000	Two-tailed	P = 0.3739; ns
				KO			0.0130 ± 0.0006
	E		Number of docked vesicle per active zone length	WT			16.50 ± 0.1102		Student's t-test	t(4) = 0.5360	Two-tailed	P = 0.6204; ns
				KO			16.42 ± 0.0970
	F		Percentage of perforated synapse (%)	WT			8.313 ± 0.940		Student's t-test	t(4) = 3.168	Two-tailed	P = 0.0339; *
				KO			4.600 ± 0.700
3	A	Sholl anaysis (Dorsolateral striatum)	Number of intersections	10	WT	WT = 4 KO = 3	5.6826 ± 0.3534	Not applicable	Repeated measures of two-way ANOVA	Interaction F (19, 95) = 0.9616, P=0.5119; ns Genotype F (1, 5) = 0.3749, P=0.5671; ns Distance to soma F (2.446, 12.23) = 191.4, P<0.0001; ****		Not applicable	Not applicable
					KO		5.4795 ± 0.4869
				20	WT		10.1875 ± 0.44925
					KO		11.3258 ± 0.9847
				30	WT		13.4090 ± 0.43685
					KO		15.3038 ± 0.7335
				40	WT		16.3326 ± 0.6724
					KO		16.7288 ± 0.5648
				50	WT		16.9285 ± 0.9151
					KO		19.3371 ± 0.2343
				60	WT		17.8028 ± 0.6573
					KO		19.5288 ± 0.9594
				70	WT		18.0924 ± 1.1378
					KO		18.9864 ± 0.5615
				80	WT		14.8632 ± 0.8969
					KO		16.4856 ± 0.4520
				90	WT		14.1021 ± 1.6438
					KO		14.003 ± 1.2516
				100	WT		11.6257 ± 1.2635
					KO		11.9477 ± 0.3595
				110	WT		9.5743 ± 1.2746
					KO		9.9643 ± 0.6053
				120	WT		6.9951 ± 1.3362
					KO		7.3068 ± 0.3957
				130	WT		5.6020 ± 1.4112
					KO		5.1068 ± 0.3974
				140	WT		4.4986 ± 0.8370
					KO		3.9719 ± 0.4573
				150	WT		3.5187 ± 0.6588
					KO		2.9022 ± 0.4166
				160	WT		2.7770 ± 0.4258
					KO		2.3836 ± 0.3836
				170	WT		2.275 ± 0.3927
					KO		1.7643 ± 0.2110
				180	WT		1.9486 ± 0.1757
					KO		1.8659 ± 0.4292
				190	WT		1.5444 ± 0.1391
					KO		2.1143 ± 0.2563
				200	WT		1.5236 ± 0.2498
					KO		1.6757 ± 0.090
	B	Sholl anaysis (Motor cortex)	Number of intersections	10	WT	WT = 4 KO = 3	5.7241 ± 0.1903	Not applicable	Repeated measures of two-way ANOVA	Interaction F (19, 95) = 1.836, P=0.0292; * Genotype F (1, 5) = 0.8395, P=0.4016; ns Distance to soma F (2.680, 13.40) = 222.9, P<0.0001; ****		0.9989; ns	Not applicable	Post-hoc Sidak's multiple comparison test was performed, warranted by the presence of a significant interaction effect.
					KO		5.3668 ± 0.2253
				20	WT		8.5585 ± 0.2392					>0.9999; ns
					KO		8.4547 ± 0.2970
				30	WT		10.5038 ± 0.2976					>0.9999; ns
					KO		10.1123 ± 0.365
				40	WT		11.3267 ± 0.3664					0.9992; ns
					KO		10.4009 ± 0.4001
				50	WT		11.1778 ± 0.4054					0.7959; ns
					KO		9.7228 ± 0.4687
				60	WT		10.5893 ± 0.4017					0.8426; ns
					KO		8.7186 ± 0.4712
				70	WT		9.3499 ± 0.4365					0.897; ns
					KO		7.8288 ± 0.4218
				80	WT		8.2347 ± 0.4226					0.9926; ns
					KO		7.2479 ± 0.4163
				90	WT		6.8813 ± 0.4110					>0.9999; ns
					KO		6.3809 ± 0.3536
				100	WT		5.7185 ± 0.3601					>0.9999; ns
					KO		5.3382 ± 0.3916
				110	WT		5.1584 ± 0.3601					>0.9999; ns
					KO		4.5148 ± 0.3626
				120	WT		4.3918 ± 0.3447					>0.9999; ns
					KO		3.8715 ± 0.3294
				130	WT		3.7195 ± 0.3177					>0.9999; ns
					KO		3.0158 ± 0.2526
				140	WT		2.9245 ± 0.2634					>0.9999; ns
					KO		2.7396 ± 0.2533
				150	WT		2.2317 ± 0.1934					>0.9999; ns
					KO		2.3353 ± 0.2224
				160	WT		2.0494 ± 0.1704					>0.9999; ns
					KO		1.9888 ± 0.1855
				170	WT		1.8555 ± 0.1650					>0.9999; ns
					KO		1.8753 ± 0.1743
				180	WT		1.5429 ± 0.1158					0.9983; ns
					KO		1.9170 ± 0.1835
				190	WT		1.6752 ± 0.1406					0.9998; ns
					KO		1.9621 ± 0.1810
				200	WT		1.7708 ± 0.1688					>0.9999; ns
					KO		2.0034 ± 0.1751
	C	Golgi-cox staining analysis (Dorsolateral striatum)	Dendritic spine density (Spines/10um)	WT		WT = 4 KO = 3	8.49 ± 0.2577	Not applicable	Student's t-test	t(5) = 4.790	Two-tailed	P = 0.0049; **	Not applicable	Owing to too small sample sizes (n's = 3-4), no normality test was applied. Note that 12 to 15 neurons per animal, total 98 neurons were used.
				KO			6.69 ± 0.2598
	D	Golgi-cox staining analysis (motor cortex)	Apical dendritic spine density (Spines/10um)	WT		WT = 4 KO = 3	6.27 ± 0.1340	Not applicable	Student's t-test	t(5) = 0.6177	Two-tailed	P = 0.5638; ns	Not applicable	Owing to too small sample sizes (n's= 3-4), no normality tests applied. Note that 12 to 15 neurons per animal, total 112 neurons are used.
				KO			6.42 ± 0.2225
			Basal dendritic spine density (Spines/10um)	WT		WT = 4 KO = 3	5.68 ± 0.2604		Student's t-test	t(5) = 0.02618	Two-tailed	P = 0.9801; ns
				KO			5.67 ± 0.1009
	E	Western blot (Striatum)	Expression (KO/WT ratio)	PSD-93		WT = 7 KO = 7	0.07777 ± 0.01727	Not applicable	One sample t-test (Theoretical mean : 1.00)	t(6) = 53.40	Two-tailed	P < 0.0001; ****	Not applicable
				PSD-95			1.658 ± 0.1974			t(6) = 3.333	Two-tailed	P = 0.0157; *
				pan Shank			0.9184 ± 0.1226			t(6) = 0.6656	Two-tailed	P = 0.5304; ns
				Homer1			0.9800 ± 0.1414			t(6) = 0.2831	Two-tailed	P = 0.7866; ns
				GluA1			0.8504 ± 0.06752			t(6) = 2.215	Two-tailed	P = 0.0686; ns
				GluA2			0.9703 ± 0.07955			t(6) = 0.3731	Two-tailed	P = 0.7219; ns
	F	Western blot (Cortex)	Expression (KO/WT ratio)	PSD-93		WT = 4 KO = 4	0.08432 ± 0.01395	Not applicable	One sample t-test (Theoretical mean : 1.00)	t(3) = 65.65	Two-tailed	P < 0.0001; ****	Not applicable
				PSD-95			1.410 ± 0.2551			t(3) = 1.605	Two-tailed	P = 0.2067; ns
				pan Shank			1.015 ± 0.1946			t(3) = 0.07683	Two-tailed	P = 0.9436; ns
				Homer1			0.8403 ± 0.1252			t(3) = 1.275	Two-tailed	P = 0.2921; ns
				GluA1			0.7693 ± 0.1151			t(3) = 2.004	Two-tailed	P = 0.1387; ns
				GluA2			0.8269 ± 0.1689			t(3) = 1.025	Two-tailed	P = 0.3807; ns
	G	Western blot (Striatum)	Expression (KO/WT ratio)	TrkA		WT = 6	1.0000 ± 0.08560	Not applicable	Student's t-test	t(10) = 2.478	Two-tailed	p = 0.0327; *	Not applicable
						KO = 6	0.7256 ± 0.07029
	H	Western blot (Cortex)	Expression (KO/WT ratio)	TrkA		WT = 6	1.0000 ± 0.2131	Not applicable		t(11) = 1.952	Two-tailed	p = 0.0768; ns	Not applicable
						KO = 7	1.658 ± 0.2523
S1	B	Immunohistochemistry	Optical Density (O.D.)	DRD1	WT	WT = 4 KO = 4	21.1658 ± 2.8267	Not applicable	Student's t-test	t(6) = 1.090	Two-tailed	p = 0.3177; ns	Not applicable
					KO		17.4849 ± 1.8493
				DRD2	WT		22.7827 ± 4.1159		Student's t-test	t (6) = 0.3981	Two-tailed	p = 0.7043; ns	Not applicable
					KO		24.7576 ± 2.76876
	D	Western blot (Striatum)	Expression (KO/WT ratio)	DRD1	WT	WT = 6 KO = 6	1.0000 ± 0.1533	Not applicable	Student's t-test	t (10) = 0.6592	Two-tailed	p = 0.5246; ns	Not applicable
					KO		1.167 ± 0.2024
			Expression (KO/WT ratio)	DRD2	WT		1.0000 ± 0.1179		Student's t-test	t (10) = 0.5084	Two-tailed	p = 0.6222; ns	Not applicable
					KO		0.9265 ± 0.08376
